# Supplementary material for: Rescuing Mitochondrial Dysfunction in Macrophages Prevents Osteonecrosis of the Jaw in Anti‐Resorptive Therapy
Source: Adv Sci (Weinh). 2025 Dec 7;13(11):e17586. doi: 10.1002/advs.202517586 (PMC12931161; doi:10.1002/advs.202517586)
Supplement: Supplementary file 2 — Supporting Information [file ADVS-13-e17586-s003.xlsx]

## Sheet: Figure1
Figure.1A - Osteonecrosis area			Figure.1B - BV/TV			Figure.1C - Open wound area			Figure.1D - Type H vessel area fraction			Figure.1F - M1 macrophages
Veh	ZA		Veh	ZA		Veh	ZA		Veh	ZA		Veh	ZA
8.2	42.3		39.61	26.303		7.9	35.2		6.17	3.21		24	44
13.5	35.2		43.19	23.222		10.3	47.4		9.75	4.25		34	73
16.4	24.5		50.061	18.109		9	59.3		7.88	3.08		21	56
7.9	23.1		48.444	20.021		13.9	41.2		8.4	2.76		27	68
11.1	50.1		41.037	33.019		8.1	36.8		8.51	2.93		25	50
			Figure.1B - BMD									Figure.1F - M2 macrophages
			Veh	ZA								Veh	ZA
			1.1392	0.50732								34	9
			0.91793	0.7372								37	25
			0.90041	0.56106								38	17
			0.71781	0.52464								41	13
			0.85878	0.71441								44	24

## Sheet: FigureS1
Figure.S1C - OC.N/B.pm			Figure.S1D - Cell count												Figure.S1F - iNOS/CD206 ratio
Veh	ZA		T cells			B cells			Macrophages			Neutrophils			Ctrl	ZA
3.9557	1.61543		Veh	ZA		Veh	ZA		Veh	ZA		Veh	ZA		0.925	2.6921
2.84615	0.927644		51	37		78	89		371	462		404	451		1.3622	2.3333
3.21027	1.21929		23	34		101	119		362	471		391	482		0.1117	3.3941
3.04855	1.05175		40	62		117	164		388	513		395	421		0.7352	3.9
3.69276	1.36588		32	41		124	120		344	490		424	490		0.8333	1.8902
			61	66		79	113		306	431		353	432

## Sheet: Figure2
Figure.2G - Mean JC-1 aggregate			Figure.2G - Δψmhi/Δψmlow ratio			Figure.2H - NAD+/NADH ratio			Figure.2I - CoQ10 pmol/mg protein			Figure.2L - MitoSOX MFI				Figure.2L - HIF-1α MFI
Ctrl	ZA		Ctrl	ZA		Ctrl	ZA		Ctrl	ZA		Ctrl	ZA	ZA+NAC		Ctrl	ZA	ZA+NAC
231994	347642		0.947368	1.97214		0.947368	1.97214		12.214	7.973		13.123	44.55	17.401		13.734	28.023	14.294
218323	374284		0.993631	1.6882		0.993631	1.6882		10.196	8.241		14.72	34.758	11.233		7.507	39.831	12.116
249257	344180		1.01706	1.89506		1.01706	1.89506		12.952	7.55		17.361	41.335	9.91		11.968	31.896	10.028
												23.247	41.537	10.779		14.033	29.529	10.63
												18.469	37.963	13.047		10.156	31.8	12.61
												11.668	39.035	16.917		9.451	30.975	9.084
												17.249	52.854	12.775		10.204	35.943	8.449
												15.225	42.747	19.682		11.652	36.017	11.44
												11.754	36.681	12.048		12.109	31.771	13.433
												16.882	46.284	16.01		9.175	30.508	11.662

## Sheet: FigureS2
Figure.S2A - Mean mitotracker intensity				Figure.S2B - Mean mito aspect ratio								Figure.S2C - Mean TMRM intensity			Figure.S2D - Mean mROS intensity			Figure.S2E - OCR
Ctrl	ZA 2h	ZA 12h		Ctrl				ZA				Ctrl	ZA		Ctrl	ZA		basal		leak
1105	2371	4272		mito lenth	mito width	aspect ratio		mito lenth	mito width	aspect ratio		1.27134	1.37934		1021	4595		Ctrl	ZA	Ctrl	ZA
1051	2501	4466		537.123	245.416	2.18862		465.087	350.828	1.32568		0.96231	1.48204		1129	4302		109.09	86.79	51.72	48.21
1313	2685	4073		519.15	293.4	1.76943		477.059	361.894	1.31823		1.0185	1.42942		1084	4487		102.24	91.34	50.06	47.89
				704.312	278.247	2.53125		357.759	273.779	1.30674		1.2883	1.59125					105.52	89.43	53.24	47.54
				707.129	423.136	1.67116		346.722	283.01	1.22512		1.1242	1.61324
				526.021	293.165	1.79428		293.393	223.387	1.31338
				762.425	156.513	4.87132		262.984	230.817	1.13936
				616.43	170.23	3.62116		360.987	315.561	1.14395
				490.214	184.534	2.6565		346.083	235.927	1.46691
				573.756	178.123	3.22112		493.418	398.897	1.23696
				381.911	142.165	2.68639		487.436	425.013	1.14687
				482.236	167	2.88764		497.387	314.404	1.582
				331.064	155.126	2.13416		475.132	302.198	1.57225
				890.22	232.118	3.8352		334.964	232.956	1.43789
				853.473	240.313	3.55151		280.105	257.518	1.08771
				591.128	254.294	2.32458		316.799	271.196	1.16816
				665.057	193.3	3.44054		367.314	294.364	1.24782
				809.12	221.025	3.66076		290.92	252.246	1.15332
				513.4	213.592	2.40365		401.974	276.982	1.45126
				454.851	152.248	2.98757		315.98	287.982	1.09722

## Sheet: Figure3
Figure.3B - PINK1 Pearson’s coefficients				Figure.3C - mtKeima				Figure.3D - Mitophagy events				Figure.3E - Manders' coefficients of lysotracker				Figure.3F - Lysosome count				Figure.3H - LC3 puncta				Figure.3J - Mean HIF-1α intensity
Ctrl	ZA	ZA+CCCP		Ctrl	ZA	ZA+CCCP		Ctrl	ZA	ZA+CCCP		Ctrl	ZA	ZA+CCCP		Ctrl	ZA	ZA+CCCP		Ctrl	ZA	ZA+CCCP		Ctrl	ZA	ZA+CCCP
0.49	0.39	0.44		0.878208	0.524198	0.721219		2	1	1		0.548	0.326	0.384		67	32	38		17	0	0		13.734	28.023	25.802
0.61	0.36	0.49		0.860745	0.570151	0.649233		2	1	0		0.619	0.334	0.305		62	33	37		33	5	8		7.507	39.831	24.653
0.57	0.15	0.42		0.828261	0.639422	0.582104		1	0	0		0.498	0.388	0.121		59	27	31		37	11	1		11.968	43.993	31.132
0.64	0.31	0.46		0.803646	0.687914	0.562312		1	0	2		0.627	0.243	0.419		64	39	42		11	3	12		12.043	32.793	32.72
0.48	0.28	0.56		0.800479	0.644468	0.780241		1	0	1		0.408	0.222	0.297		58	29	43		26	5	9		8.861	37.686	29.926
0.51	0.18	0.52		0.93021	0.660123	0.715858		1	0	2		0.568	0.117	0.336		60	35	43		27	8	23		7.226	38.444	35.878
0.55	0.36	0.47		0.744519	0.590269	0.694158		1	0	0		0.53	0.238	0.272		65	34	40		15	12	16		8.086	39.491	33.917
0.59	0.34	0.4		0.975913	0.667309	0.65802		3	1	1		0.493	0.161	0.218		45	53	59		23	14	10		8.9	31.266	26.537
0.58	0.27	0.4		0.840159	0.565231	0.594637		3	0	0		0.522	0.396	0.444		56	46	53		40	7	18		6.213	41.352	26.45
0.56	0.3	0.39		0.811905	0.540121	0.725008		0	0	1		0.541	0.283	0.293		55	40	56		17	0	11		6.929	31.535	23.773
0.56	0.34	0.52		0.765757	0.591893	0.526812		0	0	0
0.54	0.26	0.39		0.898466	0.661662	0.690248		2	1	2						Figure.3F - Mean lysosome size
0.57	0.26	0.39		0.898423	0.577212	0.622198		2	0	0						Ctrl	ZA	ZA+CCCP
0.47	0.24	0.36		0.901333	0.595994	0.655986		2	0	0						56.331	114.231	42.38
0.44	0.31	0.48		0.849715	0.707198	0.563217		1	0	0						79.077	65.298	73.258
0.53	0.19	0.29		0.926382	0.646691	0.690923		2	0	1						66.817	86.462	75.676
0.43	0.35	0.53		0.795222	0.640049	0.635548		2	0	0						79.575	56.949	95.62
0.48	0.25	0.38		0.887946	0.68069	0.559124		1	1	0						47.772	95.564	92.167
0.44	0.29	0.44		0.914878	0.650829	0.586019		3	0	0						65.889	92.442	84.121
0.59	0.27	0.41		0.824312	0.591401	0.650045		2	1	1						60.916	108.652	102.883
																50.699	87.551	103.245
																49.418	109.142	113.17
																43.475	95.387	100.453

## Sheet: FigureS3
Figure.S3A - Mean JC-1 aggregate				Figure.S3B - Mean mROS intensity
Ctrl	ZA	ZA+CCCP		Ctrl	ZA	ZA+CCCP
253945	338769	186408		923	4874	3118
260345	333679	193337		1040	4353	2878
253275	324161	179921		902	4934	3206
Figure.S3A - Δψmhi/Δψmlow ratio
Ctrl	ZA	ZA+CCCP
1.02516	1.67324	0.98167
0.995842	1.58221	0.97955
1.00208	1.66756	0.985839

## Sheet: FigureS4
Figure.S4B - mtKeima				Figure.S4C - Mitophagy events				Figure.S4D - Mean HIF-1α intensity				Figure.S4E - Mean mROS intensity
ZA	ZA+CCCP	ZA+RAPA		ZA	ZA+CCCP	ZA+RAPA		ZA	ZA+CCCP	ZA+RAPA		ZA	ZA+CCCP	ZA+RAPA
0.739361	0.689648	0.740009		1	1	3		34.325	38.23	19.631		3986	2101	1106
0.667367	0.67273	0.751813		0	0	0		37.481	31.4	20.588		4125	1928	1298
0.684049	0.591913	0.755529		1	0	3		41.879	30.954	11.218		4107	1892	1142
0.640941	0.584391	0.680392		0	1	0		32.573	33.075	17.46
0.53818	0.708336	0.769859		0	0	1		37.337	31.151	19.137
0.745525	0.568408	0.617252		0	0	2		36.984	33.137	17.625
0.698817	0.601746	0.7114		1	0	2		40.441	28.566	12.468
0.495163	0.586373	0.841735		0	0	2		36.324	30.136	23.481
0.648073	0.584424	0.89788		0	0	0		39.747	32.711	19.467
0.668246	0.583693	0.860968		0	0	1		31.928	34.12	16.54
0.49007	0.565553	0.753463		0	1	2
0.542224	0.564004	0.642314		1	0	0
0.391575	0.739667	0.79374		0	1	1
0.562913	0.700022	0.629451		0	0	2
0.721786	0.748055	0.679957		0	0	0
0.580394	0.516982	0.698589		1	1	1
0.468491	0.521196	0.758869		0	0	0
0.600513	0.529332	0.840883		0	1	1
0.510591	0.484251	0.893877		0	1	1
0.585782	0.630915	0.843842		0	1	0

## Sheet: Figure5
Figure.5A - mtKeima					Figure.5C - Mean mROS intensity					Figure.5D - Mean HIF-1α intensity					Figure.5F - Open wound area					Figure.5G - Osteonecrosis area					Figure.5H - BV/TV
flox-Ctrl	flox-ZA	cKO-Ctrl	cKO-ZA		flox-Ctrl	flox-ZA	cKO-Ctrl	cKO-ZA		flox-Ctrl	flox-ZA	cKO-Ctrl	cKO-ZA		flox-Veh	flox-ZA	cKO-Veh	cKO-ZA		flox-Veh	flox-ZA	cKO-Veh	cKO-ZA		flox-Veh	flox-ZA	cKO-Veh	cKO-ZA
0.848491	0.665227	0.414366	0.5129		1034	3921	3406	5806		10.484	24.2103	27.062	44.162		9.78	51.54	13.5	61.6		8.42	29.18	9.8	38.13		35.9351	26.5675	40.4727	21.5418
0.815402	0.521895	0.546621	0.573034		991	4111	3396	6229		8.3	27.8771	18.7288	40.069		10.33	43.98	10.57	49.14		7.42	36.45	12.17	46.07		47.9496	34.6785	44.0289	20.2664
0.833822	0.505674	0.633054	0.47557		1056	4485	3243	6027		6.9221	37.6787	22.4936	46.2083		11.8	37.8	9.17	57.84		9.86	31.93	11.02	41.56		52.5915	24.8555	37.462	13.0917
0.745202	0.578413	0.513267	0.562497							9.531	31.3208	26.506	38.7103		7.45	44.32	8.29	51.76		10.87	34.06	9.32	38.67		41.2004	27.5412	41.062	17.8882
0.806324	0.596427	0.572054	0.389016							10.8644	25.5682	18.0496	31.8771		7.57	39.8	11.33	43.6		12.1	20.51	11.64	33.95		51.5997	20.6682	42.5014	22.1574
0.824125	0.685954	0.507624	0.467686							12.2468	33.9876	24.1728	39.6787
0.912764	0.650299	0.472677	0.596307							10.0248	27.7898	27.938	29.3208												Figure.5H - BMD
0.762001	0.577112	0.523463	0.458197							13.0864	21.2903	14.9384	44.5682												flox-Veh	flox-ZA	cKO-Veh	cKO-ZA
0.878181	0.710836	0.527867	0.518916							14.469	25.8208	24.506	45.9876												0.93165	0.61533	1.1064	0.57159
0.830739	0.569819	0.560833	0.487274							8.4692	29.0992	19.6176	46.7898												1.04249	0.580403	1.03252	0.43814
0.790937	0.635167	0.638743	0.445745																						1.16577	0.68495	0.811	0.53409
0.823513	0.57561	0.702891	0.5641																						0.99405	0.6231	0.92035	0.56982
0.776397	0.634323	0.466338	0.470106																						1.02103	0.66235	0.91214	0.51787
0.787223	0.559363	0.500962	0.388106
0.875555	0.635342	0.468161	0.508373
0.828999	0.586667	0.617704	0.416461
0.827841	0.522361	0.520598	0.401433
0.751775	0.694341	0.403792	0.500161
0.891746	0.667642	0.427751	0.432701
0.928371	0.542709	0.585117	0.296819

## Sheet: FigureS5
Figure.S5H - Type H vessel fraction					Figure.S5H - M1 macrophages
flox-Veh	flox-ZA	cKO-Veh	cKO-ZA		flox-Veh	flox-ZA	cKO-Veh	cKO-ZA
8.08	3.68	6.32	2.58		31	57	39	65
6.35	4.01	5.33	2.79		23	42	47	77
7.2	3.93	4.27	3.17		20	51	52	67
5.66	5.02	4.52	3.82		22	59	29	63
6.15	4.25	5.4	2.96		23	47	26	59
					Figure.S5H - M2 macrophages
					flox-Veh	flox-ZA	cKO-Veh	cKO-ZA
					48	11	18	28
					37	20	12	38
					53	17	21	23
					40	21	24	36
					32	26	17	41

## Sheet: Figure6
Figure.6G - Mitophagy events			Figure.6H - mtKeima			Figure.6I - Open wound area			Figure.6J - Osteonecrosis area			Figure.6K - BV/TV
ZA	ZDPR		ZA	ZDPR		ZA	ZDPR		ZA	ZDPR		ZA	ZDPR
0	1		0.672014	0.777755		41.1	22.4		34.38	17.89		28.84	42.02
0	1		0.535124	0.882153		53.7	28.9		44.06	16.83		24.23	32.07
1	2		0.508449	0.740501		37.2	39.8		23.25	23.95		20.41	44.24
0	2		0.533077	0.788599		32.9	23.9		28.13	25.62		31.12	39.03
0	0		0.667082	0.784024		48.8	31		26.41	16.08		22.77	36.15
0	3		0.686591	0.843502
0	1		0.58948	0.808743								Figure.6K - BV/TV
0	2		0.650144	0.75593								ZA	ZDPR
1	1		0.637114	0.657008								0.532	0.8324
0	1		0.56933	0.782038								0.464	0.7926
1	0		0.509529	0.76179								0.4121	0.74593
0	0		0.733968	0.69046								0.6763	0.6537
0	2		0.638866	0.824344								0.4734	0.86
2	1		0.616455	0.898492
0	0		0.656279	0.923214
0	0		0.515172	0.876465
1	2		0.590523	0.935901
0	3		0.576926	0.771107
0	1		0.623888	0.80373
0	2		0.689118	0.710103

[truncated: 4 more sheets: FigureS6, Figure7, FigureS7, Figure8]
