# Supplementary material for: Rescuing Mitochondrial Dysfunction in Macrophages Prevents Osteonecrosis of the Jaw in Anti‐Resorptive Therapy
Source: Adv Sci (Weinh). 2025 Dec 7;13(11):e17586. doi: 10.1002/advs.202517586 (PMC12931161; doi:10.1002/advs.202517586)
Supplement: Supplementary file 3 — Supplementary Tables [file ADVS-13-e17586-s002.xlsx]

## Sheet: Supplementary Table S1
Supplementary Table S1. Antibodies used in the experiments.
Antibodies	Catelog	Company	Dillution
Western blot
β-actin	81115-1-RR	Proteintech	1/8000
COX IV	11242-1-AP	Proteintech	1/5000
iNOS	13120	Cell Signaling Technology	1/1000
CD206	24595	Cell Signaling Technology	1/1000
pro IL-1β	WL02257	Wanlei Life Sciences	1/500
IL-1β	26048-1-AP	Proteintech	1/1000
Beclin-1	11306-1-AP	Proteintech	1/1000
p62	5114	Cell Signaling Technology	1/1000
ATG-5	12994	Cell Signaling Technology	1/1000
ATG-7	2631	Cell Signaling Technology	1/1000
LC3B	83506	Cell Signaling Technology	1/1000
p-PI3K	AF3241	Affinity Biosciences	1/1000
PI3K	60225-1-Ig	Proteintech	1/1000
p-AKT	4060	Cell Signaling Technology	1/1000
AKT	9272	Cell Signaling Technology	1/1000
p-mTOR	2971	Cell Signaling Technology	1/1000
mTOR	2972	Cell Signaling Technology	1/1000
PINK1	23274-1-AP	Proteintech	1/1000
Parkin	14060-1-AP	Proteintech	1/1000
TLR-4	19811-1-AP	Proteintech	1/1000
MyD88	4283S	Cell Signaling Technology	1/1000
IRAK4	4363S	Cell Signaling Technology	1/1000
TRIF	16809S	Cell Signaling Technology	1/1000
HIF-1α	NB100-105	Novus	1/500
unprenylated-RAP1a	SC-373968	Santa Cruz Biotechnology	1/500
HRP-conjugated Affinipure Goat Anti-Rabbit IgG(H+L)	SA00001-2	Proteintech	1/8000
HRP-conjugated Affinipure Goat Anti-Mouse IgG(H+L)	SA00001-1	Proteintech	1/8000
Immunofluorescence
F4/80	71299	Cell Signaling Technology	1/200
CD86	13395-1-AP	Proteintech	1/200
iNOS	ab210823	Abcam	1/200
CD206	24595	Cell Signaling Technology	1/200
CD3	ab135372	Abcam	1/200
B220	34399	Cell Signaling Technology	1/200
Ly6g	88876	Cell Signaling Technology	1/200
LC3B	83506	Cell Signaling Technology	1/100
Tom20	42406	Cell Signaling Technology	1/400
Tom20	ab56783	Abcam	1/400
PINK1	23274-1-AP	Proteintech	1/200
HIF-1α	NB100-105	Novus	1/50
CD73	12231-1-AP	Proteintech	1/100
Endomucin	SC-65495	Santa Cruz Biotechnology	1/50
CD31	NB100-2284	Novus	1/100
OSX	ab209484	Abcam	1/500
OCN	ab93876	Abcam	1/500
Fluorescein (FITC)–conjugated Affinipure Goat Anti-Mouse IgG(H+L)	SA00003-1	Proteintech	1/100
Fluorescein (FITC)–conjugated Affinipure Goat Anti-Rabbit IgG(H+L)	SA00003-2	Proteintech	1/100
Fluorescein (FITC)–conjugated Affinipure Goat Anti-Rat IgG(H+L)	SA00003-11	Proteintech	1/100
Cy3–conjugated Affinipure Goat Anti-Mouse IgG(H+L)	SA00009-1	Proteintech	1/100
Cy3–conjugated Affinipure Goat Anti-Rabbit IgG(H+L)	SA00009-2	Proteintech	1/100
Cy3–conjugated Affinipure Goat Anti-Rat IgG(H+L)	A0192	Beyotime	1/100
Goat Anti-Rabbit IgG H&L (Cy5 ®) preadsorbed	AB6564	Abcam	1/100

## Sheet: Supplementary Table S2
pmKeima-Red-Mitochondria-7 Sequence Number: Mito-113
Mitochondrial targeting sequence from subunit VIII of human cytochrome C oxidase
GTGAGTGTG - mKeima-Red Sequence (666 Nucleotides - 222 Amino Acids)
CAGTACGGA - mKeima-Red Chromophore (QYG)
TCCGTCCTG - Mitochondrial Targeting Sequence (87 Nucleotides - 29 Amino Acids)
LINKER - 7 Amino Acids (21 Nucleotides) between mKeima-Red and MTS
ATG - Methionine Start Codon
TAG TAA TGA - Stop Codons Antibiotic = Kan/Neo
CATGGTGATGCGGTTTGGCAGTACATCAATGGGCGTGGATAGCGGTTTGACTCACGGGGATTTCCAAGTCTCCACCCCATTGACGTCAATGGGAGTTTGTTTTGGCACCAAAATCAACGGGACTTTCCAAAATGTCGTAACAACTCCGCCCCATTGACGCAAATGGGCGGTAGGCGTGTACGGTGGGAGGTCTATATAAGCAGAGCTGGTTTAGTGAACCGTCAGATCCGCTAGCATGTCCGTCCTGACGCCGCTGCTGCTGCGGGGCTTGACAGGCTCGGCCCGGCGGCTCCCAGTGCCGCGCGCCAAGATCCATTCGTTGGGGGATCCACCGGTCGCCACCATGGTGAGTGTGATCGCTAAACAAATGACCTACAAGGTTTATATGTCAGGCACGGT…

## Sheet: Supplementary Table S3
Supplementary Table S3i. Establishment of the RAPA Standard Curve
Sample	Final Concentration (μg/mL)	Absorbance (A)	Regression Equation
Sample 1	0.2	0.023	Y = 0.0535x + 0.0115 (R² = 0.9994)
Sample 2	0.5	0.034
Sample 3	1	0.064
Sample 4	2	0.116
Sample 5	5	0.26
Sample 6	10	0.553
Sample 7	20	1.119
Sample 8	40	2.134
Supplementary Table S3ii. RAPA entrapment efficiency and drug loading
Sample	Entrapment Efficiency(%)	Drug Loading (%)
Sample 1	79.46	7.38
Sample 2	82.4	7.63
Sample 3	77.64	7.22

## Sheet: Supplementary Table S4
Supplementary Table S4. RAPA drug release profile
	Time (hours)	Absorbance	Concentration after Volume Adjustment (μg/mL)	Amount of Drug Extracted (mg)	Total Drug Released (mg)	Remaining Drug After Extraction (mg)	Cumulative Release (mg)	Cumulative Release Rate (%)
Sample1	0	0	/	0	/	/	/	/
	1	0.067	1.03738	0.0259346	0.129673	0.103738	0.129673	7.90688
	2	0.106	1.76636	0.0441589	0.220794	0.176636	0.246729	15.0444
	4	0.167	2.90654	0.0726636	0.363318	0.290654	0.407477	24.8461
	8	0.178	3.11215	0.0778037	0.389019	0.311215	0.461682	28.1514
	12	0.233	4.14019	0.103505	0.517523	0.414019	0.595327	36.3004
	24	0.273	4.88785	0.122196	0.610981	0.488785	0.714486	43.5662
	36	0.325	5.85981	0.146495	0.732477	0.585981	0.854673	52.1142
	48	0.332	5.99065	0.149766	0.748832	0.599065	0.895327	54.5931
	60	0.412	7.48598	0.18715	0.935748	0.748598	1.08551	66.1899
	72	0.418	7.59813	0.189953	0.949766	0.759813	1.13692	69.3241
	96	0.446	8.1215	0.203037	1.01519	0.81215	1.20514	73.4842
	120	0.48	8.75701	0.218925	1.09463	0.875701	1.29766	79.1258
	144	0.489	8.92523	0.223131	1.11565	0.892523	1.33458	81.3768
Sample2	0	0	/	0	/	/	/	/
	1	0.122	2.06542	0.0516355	0.258178	0.206542	0.258178	16.0359
	2	0.142	2.43925	0.0609813	0.304907	0.243925	0.356542	22.1455
	4	0.182	3.18692	0.0796729	0.398364	0.318692	0.459346	28.5308
	8	0.22	3.8972	0.0974299	0.48715	0.38972	0.566822	35.2064
	12	0.237	4.21495	0.105374	0.526869	0.421495	0.624299	38.7763
	24	0.267	4.7757	0.119393	0.596963	0.47757	0.702336	43.6234
	36	0.338	6.1028	0.15257	0.76285	0.61028	0.882243	54.7977
	48	0.402	7.29907	0.182477	0.912383	0.729907	1.06495	66.1462
	60	0.437	7.95327	0.198832	0.994159	0.795327	1.17664	73.083
	72	0.462	8.42056	0.210514	1.05257	0.842056	1.2514	77.7268
	96	0.463	8.43925	0.210981	1.05491	0.843925	1.26542	78.5976
	120	0.489	8.92523	0.223131	1.11565	0.892523	1.32664	82.3997
	144	0.511	9.33645	0.233411	1.16706	0.933645	1.39019	86.347
Sample3	0	0	/	0	/	/	/	/
	1	0.113	1.8972	0.0474299	0.23715	0.18972	0.23715	14.6389
	2	0.152	2.62617	0.0656542	0.328271	0.262617	0.375701	23.1914
	4	0.198	3.48598	0.0871495	0.435748	0.348598	0.501402	30.9507
	8	0.223	3.95327	0.0988318	0.494159	0.395327	0.581308	35.8832
	12	0.267	4.7757	0.119393	0.596963	0.47757	0.695794	42.9503
	24	0.322	5.80374	0.145093	0.725467	0.580374	0.84486	52.1518
	36	0.366	6.62617	0.165654	0.828271	0.662617	0.973364	60.0842
	48	0.378	6.85047	0.171262	0.856308	0.685047	1.02196	63.0841
	60	0.401	7.28037	0.182009	0.910047	0.728037	1.08131	66.7474
	72	0.479	8.73832	0.218458	1.09229	0.873832	1.2743	78.6604
	96	0.496	9.05607	0.226402	1.13201	0.905607	1.35047	83.3622
	120	0.514	9.39252	0.234813	1.17407	0.939252	1.40047	86.4486
	144	0.554	10.1402	0.253505	1.26752	1.01402	1.50234	92.7368
